# Supplementary material for: Identification of immunosuppressive signature subtypes and prognostic risk signatures in triple-negative breast cancer
Source: Front Oncol. 2023 Jun 12;13:1108472. doi: 10.3389/fonc.2023.1108472 (PMC10292819; doi:10.3389/fonc.2023.1108472)
Supplement: Supplementary file 3 [file Table_1.xlsx]

## Sheet: Table S1
Table S1: Tools and software used in this study
Tools and software	Reference	URL
R (v4.2.1)	R Core Team	http://www.R-project.org/
limma	(Ritchie M E, et al. 2015)	https://bioconductor.org/packages/release/bioc/html/limma.html
GSEA	(Subramanian, Tamayo et al. 2005)	http://www.gsea-msigdb.org/gsea/index.jsp
Cytoscape (v3.7.1)	(Otasek, Morris et al. 2019)	https://cytoscape.org/
ClueGO (v2.5.7)	(Bindea, Mlecnik et al. 2009)	http://apps.cytoscape.org/apps/cluego
TIDE	(Jiang, Gu et al. 2018)	http://tide.dfci.harvard.edu/login/
pRRophetic	(Geeleher, Cox et al. 2014)	https://osf.io/5xvsg/
Maftools	(Mayakonda, Lin et al. 2018)	https://www.bioconductor.org/packages/devel/bioc/vignettes/maftools/inst/doc/maftools.html

## Sheet: Table S2
Table S2: Publicly available metagene-specific gene signatures used in the study
Gene_symbol	description
MEOX1	Homeobox protein MOX-1
ACKR1	Atypical chemokine receptor 1
CCDC69	Coiled-coil domain-containing protein 69
IL33	Interleukin-33
SELP	P-selectin
CAVIN2	Caveolae-associated protein 2
TSPAN7	Tetraspanin-7
SCARA5	Scavenger receptor class A member 5
GIMAP7	GTPase IMAP family member 7
PDE2A	cGMP-dependent 3',5'-cyclic phosphodiesterase
S1PR1	Sphingosine 1-phosphate receptor 1
CD300LG	CMRF35-like molecule 9
MEOX2	Homeobox protein MOX-2
BTNL9	Butyrophilin-like protein 9
TNXB	Tenascin-X
PTGDS	Prostaglandin-H2 D-isomerase
ABCA8	ATP-binding cassette sub-family A member 8
NPR1	Atrial natriuretic peptide receptor 1
CCL21	C-C motif chemokine 21
ENPP2	Ectonucleotide pyrophosphatase/phosphodiesterase family member 2
ITM2A	Integral membrane protein 2A
TMEM132C	Transmembrane protein 132C
CHRDL1	Chordin-like protein 1
COL11A1	Collagen alpha-1
HSPB6	Heat shock protein beta-6
C7	Complement component C7
GPIHBP1	Glycosylphosphatidylinositol-anchored high density lipoprotein-binding protein 1
PI16	Peptidase inhibitor 16
ITIH5	Inter-alpha-trypsin inhibitor heavy chain H5
ABI3BP	Target of Nesh-SH3
MMRN1	Multimerin-1
ADH1B	All-trans-retinol dehydrogenase [NAD
KCNIP2	Kv channel-interacting protein 2
VEGFD	Vascular endothelial growth factor D
ITGA7	Integrin alpha-7 [Cleaved into: Integrin alpha-7 heavy chain; Integrin alpha-7 light chain; Integrin alpha-7 70 kDa form]
AQP7	Aquaporin-7
CLDN5	Claudin-5
AQP1	Aquaporin-1
PLIN1	Perilipin-1
CIDEC	Cell death activator CIDE-3
AOC3	Membrane primary amine oxidase
GPD1	Glycerol-3-phosphate dehydrogenase [NAD
TRARG1	Trafficking regulator of GLUT4 1
PALMD	Palmdelphin
CIDEA	Cell death activator CIDE-A
VWF	von Willebrand factor
PLIN4	Perilipin-4
SEMA3G	Semaphorin-3G
CLEC3B	Tetranectin
SLC19A3	Thiamine transporter 2
G0S2	G0/G1 switch protein 2
ACACB	Acetyl-CoA carboxylase 2
LIPE	Hormone-sensitive lipase
LEP	Leptin
PLAC9	Placenta-specific protein 9
SVEP1	Sushi, von Willebrand factor type A, EGF and pentraxin domain-containing protein 1
CAV1	Caveolin-1
ADIPOQ	Adiponectin
FAM107A	Actin-associated protein FAM107A
LYVE1	Lymphatic vessel endothelial hyaluronic acid receptor 1
PPARG	Peroxisome proliferator-activated receptor gamma
GSN	Gelsolin
FABP4	Fatty acid-binding protein, adipocyte
COL10A1	Collagen alpha-1
FMO2	Dimethylaniline monooxygenase [N-oxide-forming] 2
ALDH1A1	Retinal dehydrogenase 1
GPX3	Glutathione peroxidase 3
TXNIP	Thioredoxin-interacting protein
LGALS12	Galectin-12
FHL1	Four and a half LIM domains protein 1
CD36	Platelet glycoprotein 4
PAMR1	Inactive serine protease PAMR1
CFD	Complement factor D
MMP11	Stromelysin-3
MYH11	Myosin-11
ZFP36	mRNA decay activator protein ZFP36
CXCL2	C-X-C motif chemokine 2
FOSB	Protein fosB
FOLR2	Folate receptor beta
MFAP4	Microfibril-associated glycoprotein 4
RBP4	Retinol-binding protein 4
PDK4	[Pyruvate dehydrogenase
TGFBR2	TGF-beta receptor type-2
SOD3	Extracellular superoxide dismutase [Cu-Zn]
TMEM37	Voltage-dependent calcium channel gamma-like subunit
HSPB7	Heat shock protein beta-7
TNS1	Tensin-1
LPL	Lipoprotein lipase
TIMP4	Metalloproteinase inhibitor 4
KLF4	Krueppel-like factor 4
GPAM	Glycerol-3-phosphate acyltransferase 1, mitochondrial
DEPP1	Protein DEPP1
IGFBP6	Insulin-like growth factor-binding protein 6
MMP13	Collagenase 3
PCOLCE2	Procollagen C-endopeptidase enhancer 2
PLPP4	Phospholipid phosphatase 4
FN1	Fibronectin
GJB2	Gap junction beta-2 protein
CDO1	Cysteine dioxygenase type 1
DPT	Dermatopontin
SAA1	Serum amyloid A-1 protein
INHBA	Inhibin beta A chain
ADAMTS1	A disintegrin and metalloproteinase with thrombospondin motifs 1
PPP1R1A	Protein phosphatase 1 regulatory subunit 1A
S100B	Protein S100-B
GYG2	Glycogenin-2
DUSP1	Dual specificity protein phosphatase 1
NGFR	Tumor necrosis factor receptor superfamily member 16
MATN2	Matrilin-2
SYNM	Synemin
CES1	Liver carboxylesterase 1
JCHAIN	Immunoglobulin J chain
RBP7	Retinoid-binding protein 7
SORBS1	Sorbin and SH3 domain-containing protein 1
DGAT2	Diacylglycerol O-acyltransferase 2
TGFBR3	Transforming growth factor beta receptor type 3
HBB	Hemoglobin subunit beta
CCL19	C-C motif chemokine 19
EGR1	Early growth response protein 1
FOS	Proto-oncogene c-Fos
SPP1	Osteopontin
NR4A1	Nuclear receptor subfamily 4 group A member 1
MME	Neprilysin
MAOA	Amine oxidase [flavin-containing] A
LRRC15	Leucine-rich repeat-containing protein 15
GPC3	Glypican-3
CNTFR	Ciliary neurotrophic factor receptor subunit alpha
COL17A1	Collagen alpha-1
TOP2A	DNA topoisomerase 2-alpha
SNCG	Gamma-synuclein
IGHA2	Immunoglobulin heavy constant alpha 2
CX3CL1	Fractalkine
SAA2	Serum amyloid A-2 protein
CRYAB	Alpha-crystallin B chain
SFRP1	Secreted frizzled-related protein 1
ID4	DNA-binding protein inhibitor ID-4
RASD1	Dexamethasone-induced Ras-related protein 1
KIT	Mast/stem cell growth factor receptor Kit
APOD	Apolipoprotein D
OXTR	Oxytocin receptor
THRSP	Thyroid hormone-inducible hepatic protein
PLA2G2A	Phospholipase A2, membrane associated
IGHA1	Immunoglobulin heavy constant alpha 1
KRT14	Keratin, type I cytoskeletal 14
CNN1	Calponin-1
COMP	Cartilage oligomeric matrix protein
PIGR	Polymeric immunoglobulin receptor
IGLV7-46	Immunoglobulin lambda variable 7-46
IGLV7-43	Immunoglobulin lambda variable 7-43
IGHV3-74	Immunoglobulin heavy variable 3-74
IGHV3-72	Immunoglobulin heavy variable 3-72
IGKV2-24	Immunoglobulin kappa variable 2-24
MMP1	Interstitial collagenase
IGHV3-49	Immunoglobulin heavy variable 3-49
STAC2	SH3 and cysteine-rich domain-containing protein 2
KRT5	Keratin, type II cytoskeletal 5
IGKV1-17	Immunoglobulin kappa variable 1-17
IGKV1-6	Immunoglobulin kappa variable 1-6
IGLV4-69	Immunoglobulin lambda variable 4-69
IGKV1-9	Immunoglobulin kappa variable 1-9
IGKV1-27	Immunoglobulin kappa variable 1-27
IGLV2-8	Immunoglobulin lambda variable 2-8
IGHV3-15	Immunoglobulin heavy variable 3-15
IGKV1-16	Immunoglobulin kappa variable 1-16
NKAIN1	Sodium/potassium-transporting ATPase subunit beta-1-interacting protein 1
IGLV2-11	Immunoglobulin lambda variable 2-11
IGKV4-1	Immunoglobulin kappa variable 4-1
ACTG2	Actin, gamma-enteric smooth muscle
IGHV3-48	Immunoglobulin heavy variable 3-48
IGLV3-10	Immunoglobulin lambda variable 3-10
MUCL1	Mucin-like protein 1
IGKC	Immunoglobulin kappa constant
IGLC3	Immunoglobulin lambda constant 3
KRT17	Keratin, type I cytoskeletal 17
IGLV8-61	Immunoglobulin lambda variable 8-61
IGHV4-59	Immunoglobulin heavy variable 4-59
IGLV1-44	Immunoglobulin lambda variable 1-44
IGKV3-11	Immunoglobulin kappa variable 3-11
IGLC2	Immunoglobulin lambda constant 2
IGLV1-51	Immunoglobulin lambda variable 1-51
EEF1A2	Elongation factor 1-alpha 2
IGLV2-23	Immunoglobulin lambda variable 2-23
IGHM	Immunoglobulin heavy constant mu
IGKV3-20	Immunoglobulin kappa variable 3-20
IGLV2-14	Immunoglobulin lambda variable 2-14
IGHV3-11	Immunoglobulin heavy variable 3-11
IGHV1-24	Immunoglobulin heavy variable 1-24
FDCSP	Follicular dendritic cell secreted peptide
IGHV3-30	Immunoglobulin heavy variable 3-30
IGHV3-23	Immunoglobulin heavy variable 3-23
IGKV1-5	Immunoglobulin kappa variable 1-5
IGLV1-40	Immunoglobulin lambda variable 1-40
IGLV3-19	Immunoglobulin lambda variable 3-19
IGKV3-15	Immunoglobulin kappa variable 3-15
IGLV1-47	Immunoglobulin lambda variable 1-47
IGHV5-51	Immunoglobulin heavy variable 5-51
IGLV3-1	Immunoglobulin lambda variable 3-1
IGLV6-57	Immunoglobulin lambda variable 6-57
IGHV3-21	Immunoglobulin heavy variable 3-21
IGHV1-2	Immunoglobulin heavy variable 1-2
GABRP	Gamma-aminobutyric acid receptor subunit pi
IGHV4-39	Immunoglobulin heavy variable 4-39
IGLV3-25	Immunoglobulin lambda variable 3-25
IGHV1-18	Immunoglobulin heavy variable 1-18
IGLV3-21	Immunoglobulin lambda variable 3-21
LTF	Lactotransferrin
CLU	Clusterin
CSF2RB	Cytokine receptor common subunit beta
GPR35	G-protein coupled receptor 35
IL13RA1	Interleukin-13 receptor subunit alpha-1
IL22RA1	Interleukin-22 receptor subunit alpha-1
IL12RB2	Interleukin-12 receptor subunit beta-2
LPCAT3	Lysophospholipid acyltransferase 5
PYDC5	Pyrin domain-containing protein 5
CHUK	Inhibitor of nuclear factor kappa-B kinase subunit alpha
REG3G	Regenerating islet-derived protein 3-gamma
CSRP1	Cysteine and glycine-rich protein 1
CELA1	Chymotrypsin-like elastase family member 1
FCGR1A	High affinity immunoglobulin gamma Fc receptor I
UFL1	E3 UFM1-protein ligase 1
TAC4	Tachykinin-4
GGT1	Glutathione hydrolase 1 proenzyme
TAFA3	Chemokine-like protein TAFA-3
HCK	Tyrosine-protein kinase HCK
APLP2	Amyloid-like protein 2
KRT1	Keratin, type II cytoskeletal 1
LYZ	Lysozyme C
NFATC3	Nuclear factor of activated T-cells, cytoplasmic 3
P2RX1	P2X purinoceptor 1
PITX3	Pituitary homeobox 3
UGT1A6	UDP-glucuronosyltransferase 1-6
NLRP2	NACHT, LRR and PYD domains-containing protein 2
FEM1C	Protein fem-1 homolog C
PTGS2	Prostaglandin G/H synthase 2
SDC1	Syndecan-1
TBXA2R	Thromboxane A2 receptor
TNFAIP8L2	Tumor necrosis factor alpha-induced protein 8-like protein 2
ADAMTS12	A disintegrin and metalloproteinase with thrombospondin motifs 12
TTBK1	Tau-tubulin kinase 1
SIGLEC10	Sialic acid-binding Ig-like lectin 10
PNMA1	Paraneoplastic antigen Ma1
TMIGD2	Transmembrane and immunoglobulin domain-containing protein 2
CCDC88B	Coiled-coil domain-containing protein 88B
HLA-DQA1	HLA class II histocompatibility antigen, DQ alpha 1 chain
ARG1	Arginase-1
PRKAR1A	cAMP-dependent protein kinase type I-alpha regulatory subunit
TINAGL1	Tubulointerstitial nephritis antigen-like
CD276	CD276 antigen
CD70	CD70 antigen
PTPN23	Tyrosine-protein phosphatase non-receptor type 23
CEACAM6	Carcinoembryonic antigen-related cell adhesion molecule 6
TJP1	Tight junction protein ZO-1
CDH9	Cadherin-9
CNN3	Calponin-3
PKD1L1	Polycystic kidney disease protein 1-like 1
CDHR3	Cadherin-related family member 3
TRIM29	Tripartite motif-containing protein 29
PCDH17	Protocadherin-17
VSIG10L2	V-set and immunoglobulin domain-containing protein 10-like 2
MPP2	MAGUK p55 subfamily member 2
PCDH9	Protocadherin-9
PCDHB18P	Putative protocadherin beta-18
PCDHGB2	Protocadherin gamma-B2
PCDHB15	Protocadherin beta-15
PCDHB2	Protocadherin beta-2
PCDHA1	Protocadherin alpha-1
PCDHB16	Protocadherin beta-16
ICAM5	Intercellular adhesion molecule 5
OBSCN	Obscurin
CLDN12	Claudin-12
TJP2	Tight junction protein ZO-2
IL19	Interleukin-19
TNFSF10	Tumor necrosis factor ligand superfamily member 10

## Sheet: Table S3
Table S3: Immune-related metabolic processes
Gene_symbol	Description	Immune-related metabolic processes
CLU	Clusterin	dendritic cell chemotaxis
CSF2RB	Cytokine receptor common subunit beta	cytokine receptor activity
GPR35	G-protein coupled receptor 35	cytokine receptor activity
IL13RA1	Interleukin-13 receptor subunit alpha-1	cytokine receptor activity
IL22RA1	Interleukin-22 receptor subunit alpha-1	cytokine receptor activity
IL12RB2	Interleukin-12 receptor subunit beta-2	cytokine receptor activity
LPCAT3	Lysophospholipid acyltransferase 5	inflammatory response
PYDC5	Pyrin domain-containing protein 5	inflammatory response
CHUK	Inhibitor of nuclear factor kappa-B kinase subunit alpha	inflammatory response
REG3G	Regenerating islet-derived protein 3-gamma	inflammatory response
CSRP1	Cysteine and glycine-rich protein 1	inflammatory response
CELA1	Chymotrypsin-like elastase family member 1	inflammatory response
FCGR1A	High affinity immunoglobulin gamma Fc receptor I	inflammatory response
UFL1	E3 UFM1-protein ligase 1	inflammatory response
TAC4	Tachykinin-4	inflammatory response
GGT1	Glutathione hydrolase 1 proenzyme	inflammatory response
TAFA3	Chemokine-like protein TAFA-3	inflammatory response
HCK	Tyrosine-protein kinase HCK	inflammatory response
APLP2	Amyloid-like protein 2	inflammatory response
IGHA2	Immunoglobulin heavy constant alpha 2	inflammatory response
KRT1	Keratin, type II cytoskeletal 1	inflammatory response
LYZ	Lysozyme C	inflammatory response
NFATC3	Nuclear factor of activated T-cells, cytoplasmic 3	inflammatory response
P2RX1	P2X purinoceptor 1	inflammatory response
PITX3	Pituitary homeobox 3	inflammatory response
UGT1A6	UDP-glucuronosyltransferase 1-6	inflammatory response
NLRP2	NACHT, LRR and PYD domains-containing protein 2	inflammatory response
FEM1C	Protein fem-1 homolog C	inflammatory response
PTGS2	Prostaglandin G/H synthase 2	inflammatory response
SDC1	Syndecan-1	inflammatory response
TBXA2R	Thromboxane A2 receptor	inflammatory response
NA	NA	inflammatory response
TNFAIP8L2	Tumor necrosis factor alpha-induced protein 8-like protein 2	inflammatory response
ADAMTS12	A disintegrin and metalloproteinase with thrombospondin motifs 12	inflammatory response
TTBK1	Tau-tubulin kinase 1	inflammatory response
SIGLEC10	Sialic acid-binding Ig-like lectin 10	inflammatory response
PNMA1	Paraneoplastic antigen Ma1	inflammatory response
NA	NA	inflammatory response
NA	NA	leukocyte cell-cell adhesion
TMIGD2	Transmembrane and immunoglobulin domain-containing protein 2	leukocyte cell-cell adhesion
CCDC88B	Coiled-coil domain-containing protein 88B	leukocyte cell-cell adhesion
HLA-DQA1	HLA class II histocompatibility antigen, DQ alpha 1 chain	leukocyte cell-cell adhesion
ARG1	Arginase-1	leukocyte cell-cell adhesion
PRKAR1A	cAMP-dependent protein kinase type I-alpha regulatory subunit	leukocyte cell-cell adhesion
TINAGL1	Tubulointerstitial nephritis antigen-like	leukocyte cell-cell adhesion
CD276	CD276 antigen	leukocyte cell-cell adhesion
CD70	CD70 antigen	leukocyte cell-cell adhesion
PTPN23	Tyrosine-protein phosphatase non-receptor type 23	regulation of cell-cell adhesion
CEACAM6	Carcinoembryonic antigen-related cell adhesion molecule 6	regulation of cell-cell adhesion
TJP1	Tight junction protein ZO-1	regulation of cell-cell adhesion
CDH9	Cadherin-9	cell-cell adhesion
CNN3	Calponin-3	cell-cell adhesion
PKD1L1	Polycystic kidney disease protein 1-like 1	cell-cell adhesion
CDHR3	Cadherin-related family member 3	cell-cell adhesion
TRIM29	Tripartite motif-containing protein 29	cell-cell adhesion
PCDH17	Protocadherin-17	cell-cell adhesion
VSIG10L2	V-set and immunoglobulin domain-containing protein 10-like 2	cell-cell adhesion
MPP2	MAGUK p55 subfamily member 2	cell-cell adhesion
PCDH9	Protocadherin-9	cell-cell adhesion
PCDHB18P	Putative protocadherin beta-18	cell-cell adhesion
PCDHGB2	Protocadherin gamma-B2	cell-cell adhesion
PCDHB15	Protocadherin beta-15	cell-cell adhesion
PCDHB2	Protocadherin beta-2	cell-cell adhesion
PCDHA1	Protocadherin alpha-1	cell-cell adhesion
PCDHB16	Protocadherin beta-16	cell-cell adhesion
ICAM5	Intercellular adhesion molecule 5	cell-cell adhesion
OBSCN	Obscurin	cell-cell adhesion
CLDN12	Claudin-12	cell-cell adhesion
TJP2	Tight junction protein ZO-2	cell-cell adhesion
IL19	Interleukin-19	Cytokine-cytokine receptor interaction
TNFSF10	Tumor necrosis factor ligand superfamily member 10	Cytokine-cytokine receptor interaction

## Sheet: Table S4
Table S5: Results of gene differential expression analysis in this study
gene	logFC	AveExpr	t	P.Value	adj.P.Val	B	change
MEOX1	-1.40153	1.46082	-16.7076	7.24133e-55	1.63241e-50	113.88	DOWN
ACKR1	-2.10172	2.87174	-15.5559	1.44159e-48	1.08326e-44	99.5307	DOWN
CCDC69	-1.31376	2.4529	-15.339	2.07347e-47	5.84277e-44	96.8936	DOWN
IL33	-1.5952	2.03065	-15.2843	4.04721e-47	1.01374e-43	96.2321	DOWN
SELP	-1.21198	1.59168	-15.2191	8.96264e-47	2.02045e-43	95.4458	DOWN
CAVIN2	-1.72603	1.9386	-15.1066	3.521e-46	7.21581e-43	94.0925	DOWN
TSPAN7	-1.25726	2.01939	-15.0386	8.02059e-46	1.39083e-42	93.2783	DOWN
SCARA5	-1.5004	0.972179	-15.0112	1.11731e-45	1.67917e-42	92.9504	DOWN
GIMAP7	-1.1963	3.23756	-14.8958	4.49609e-45	5.96209e-42	91.5735	DOWN
PDE2A	-1.00805	1.24163	-14.8885	4.90698e-45	6.14545e-42	91.4871	DOWN
S1PR1	-1.16247	3.04714	-14.7358	3.06252e-44	3.45193e-41	89.6762	DOWN
CD300LG	-1.36964	0.837297	-14.7048	4.43285e-44	4.75856e-41	89.3105	DOWN
MEOX2	-1.1588	1.4293	-14.5677	2.26758e-43	2.32355e-40	87.6965	DOWN
BTNL9	-1.29666	1.29127	-14.5232	3.84713e-43	3.77069e-40	87.1738	DOWN
TNXB	-1.26093	1.15622	-14.4102	1.4622e-42	1.31487e-39	85.8536	DOWN
PTGDS	-1.60302	2.74647	-14.4066	1.52507e-42	1.31487e-39	85.812	DOWN
ABCA8	-1.06622	0.867092	-14.3759	2.19003e-42	1.76321e-39	85.4542	DOWN
NPR1	-1.19941	1.68315	-14.3426	3.24157e-42	2.51982e-39	85.0665	DOWN
CCL21	-2.10255	2.93935	-14.2157	1.43449e-41	1.07792e-38	83.596	DOWN
ENPP2	-1.33809	2.4231	-14.2098	1.5369e-41	1.11763e-38	83.5278	DOWN
ITM2A	-1.45554	3.32603	-14.1911	1.91379e-41	1.30735e-38	83.311	DOWN
TMEM132C	-1.06915	0.690341	-13.8555	9.3557e-40	5.27264e-37	79.466	DOWN
CHRDL1	-1.89598	2.15382	-13.8401	1.11664e-39	6.1396e-37	79.2912	DOWN
COL11A1	2.0712	3.37662	13.8185	1.43129e-39	7.68226e-37	79.0458	UP
HSPB6	-1.84394	2.53518	-13.7995	1.7814e-39	9.10583e-37	78.8295	DOWN
C7	-1.53406	1.76783	-13.7438	3.37158e-39	1.65229e-36	78.1989	DOWN
GPIHBP1	-1.22738	1.34577	-13.7121	4.84505e-39	2.28085e-36	77.8405	DOWN
PI16	-1.78555	1.69231	-13.6693	7.89575e-39	3.49007e-36	77.3578	DOWN
ITIH5	-1.25808	1.40232	-13.5898	1.95177e-38	7.58597e-36	76.4634	DOWN
ABI3BP	-1.05367	1.59068	-13.5863	2.02987e-38	7.75581e-36	76.4246	DOWN
MMRN1	-1.09937	1.04267	-13.5438	3.28873e-38	1.23563e-35	75.9477	DOWN
ADH1B	-2.24362	2.1983	-13.3641	2.49774e-37	7.609e-35	73.9441	DOWN
KCNIP2	-1.43062	1.25286	-13.3523	2.85285e-37	8.2451e-35	73.8128	DOWN
VEGFD	-1.20719	0.829023	-13.3269	3.79299e-37	1.08235e-34	73.5313	DOWN
ITGA7	-1.21385	1.72704	-13.2131	1.35411e-36	3.39175e-34	72.2738	DOWN
AQP7	-1.30327	0.904566	-13.1566	2.53982e-36	6.02687e-34	71.6524	DOWN
CLDN5	-1.16955	1.87717	-13.1486	2.77786e-36	6.52305e-34	71.5639	DOWN
AL031316.1	-1.05815	0.812229	-13.0128	1.24908e-35	2.67929e-33	70.0786	DOWN
AQP1	-1.24169	5.18667	-12.9728	1.94334e-35	3.94673e-33	69.642	DOWN
PLIN1	-2.27531	2.47158	-12.9706	1.98963e-35	4.00465e-33	69.6187	DOWN
CIDEC	-2.08228	1.82975	-12.9461	2.60661e-35	4.97973e-33	69.3519	DOWN
AOC3	-1.47728	3.05936	-12.9086	3.93628e-35	7.39464e-33	68.9447	DOWN
GPD1	-2.06995	2.02895	-12.9076	3.98015e-35	7.41526e-33	68.9337	DOWN
TRARG1	-1.82136	1.46064	-12.87	6.01038e-35	1.08394e-32	68.5266	DOWN
PALMD	-1.02758	2.11861	-12.7139	3.29774e-34	5.63189e-32	66.845	DOWN
CIDEA	-1.5011	1.12848	-12.6841	4.56004e-34	7.72909e-32	66.5249	DOWN
VWF	-1.03511	4.114	-12.6624	5.76496e-34	9.69846e-32	66.2933	DOWN
PLIN4	-2.20857	2.62916	-12.626	8.55238e-34	1.41762e-31	65.9038	DOWN
SEMA3G	-1.18805	2.51572	-12.62	9.12635e-34	1.50172e-31	65.8396	DOWN
CLEC3B	-1.41011	2.75053	-12.5905	1.25497e-33	1.99231e-31	65.525	DOWN
SLC19A3	-1.27512	0.982187	-12.5788	1.42305e-33	2.22776e-31	65.4009	DOWN
G0S2	-1.8923	3.42823	-12.5163	2.791e-33	4.2801e-31	64.7356	DOWN
ACACB	-1.09799	1.71049	-12.4467	5.88418e-33	8.66974e-31	63.9991	DOWN
LIPE	-1.5375	2.15647	-12.4211	7.74243e-33	1.11883e-30	63.7281	DOWN
LEP	-1.78418	1.18467	-12.401	9.59533e-33	1.34415e-30	63.5162	DOWN
PLAC9	-1.23035	2.13439	-12.387	1.11408e-32	1.5503e-30	63.3687	DOWN
SVEP1	-1.03248	1.52639	-12.3677	1.36955e-32	1.87114e-30	63.1648	DOWN
CAV1	-1.31836	4.33662	-12.3267	2.1178e-32	2.84177e-30	62.7344	DOWN
ADIPOQ	-2.13465	2.11427	-12.3223	2.21831e-32	2.95901e-30	62.6886	DOWN
FAM107A	-1.16523	1.31004	-12.3057	2.64701e-32	3.48957e-30	62.5142	DOWN
LYVE1	-1.22315	1.13388	-12.2802	3.47143e-32	4.5235e-30	62.2465	DOWN
PPARG	-1.06383	1.76368	-12.2677	3.96245e-32	5.0879e-30	62.1158	DOWN
GSN	-1.01624	5.40998	-12.2675	3.97228e-32	5.0879e-30	62.1134	DOWN
FABP4	-2.65162	4.03603	-12.1929	8.74201e-32	1.08879e-29	61.3346	DOWN
COL10A1	1.931	4.09091	12.1498	1.37705e-31	1.67799e-29	60.886	UP
FMO2	-1.38397	1.93858	-12.1002	2.31843e-31	2.79488e-29	60.3717	DOWN
ALDH1A1	-1.21778	3.07067	-12.0571	3.64282e-31	4.29948e-29	59.9256	DOWN
GPX3	-1.54792	4.24774	-11.9913	7.2438e-31	8.28918e-29	59.247	DOWN
TXNIP	-1.04455	7.25345	-11.9905	7.30665e-31	8.31888e-29	59.2385	DOWN
LGALS12	-1.22907	1.03156	-11.9408	1.22471e-30	1.36677e-28	58.7287	DOWN
FHL1	-1.52789	2.85217	-11.9079	1.72435e-30	1.88699e-28	58.391	DOWN
CD36	-1.78251	2.72537	-11.9062	1.75469e-30	1.91091e-28	58.3737	DOWN
PAMR1	-1.08201	1.50874	-11.8234	4.13482e-30	4.29545e-28	57.5277	DOWN
CFD	-1.72451	3.9317	-11.7752	6.79249e-30	6.80547e-28	57.0379	DOWN
MMP11	1.86046	4.69064	11.7597	7.96902e-30	7.91391e-28	56.8802	UP
LINC01614	1.25638	2.47035	11.7347	1.03032e-29	1.00547e-27	56.6267	UP
MYH11	-1.3914	2.22479	-11.6491	2.4745e-29	2.30507e-27	55.7621	DOWN
ZFP36	-1.23768	5.93142	-11.6441	2.60605e-29	2.41762e-27	55.7109	DOWN
CXCL2	-1.19268	1.33529	-11.6241	3.19379e-29	2.93868e-27	55.5103	DOWN
FOSB	-1.76695	2.76852	-11.5466	7.03068e-29	6.14312e-27	54.7317	DOWN
FOLR2	-1.04736	2.69328	-11.5405	7.4774e-29	6.50823e-27	54.6709	DOWN
MFAP4	-1.54377	4.24026	-11.5216	9.05482e-29	7.8208e-27	54.482	DOWN
RBP4	-1.81629	2.18012	-11.4823	1.34838e-28	1.12164e-26	54.0892	DOWN
PDK4	-1.54247	3.20377	-11.4287	2.31538e-28	1.87081e-26	53.5558	DOWN
TGFBR2	-1.00922	4.51038	-11.4273	2.34643e-28	1.88913e-26	53.5426	DOWN
SOD3	-1.27093	2.87073	-11.3904	3.40194e-28	2.70035e-26	53.1762	DOWN
TMEM37	-1.0147	2.4095	-11.3724	4.07673e-28	3.16902e-26	52.9977	DOWN
HSPB7	-1.11586	1.11727	-11.3438	5.43196e-28	4.16505e-26	52.7146	DOWN
TNS1	-1.01684	3.53297	-11.2864	9.64154e-28	7.24497e-26	52.1486	DOWN
LPL	-1.69027	3.03972	-11.2305	1.68129e-27	1.2386e-25	51.6001	DOWN
TIMP4	-1.42021	1.62778	-11.2207	1.85383e-27	1.35246e-25	51.5038	DOWN
KLF4	-1.07154	3.06332	-11.199	2.29866e-27	1.67157e-25	51.2916	DOWN
GPAM	-1.10787	2.11728	-11.1745	2.93163e-27	2.10128e-25	51.0517	DOWN
DEPP1	-1.14225	4.50569	-11.1403	4.1118e-27	2.91485e-25	50.7181	DOWN
IGFBP6	-1.17734	3.07499	-11.1278	4.6527e-27	3.26747e-25	50.5962	DOWN
MMP13	1.47299	2.21315	11.0862	7.01154e-27	4.8485e-25	50.1918	UP
PCOLCE2	-1.27016	1.28483	-11.0823	7.28381e-27	5.02137e-25	50.1542	DOWN
PLPP4	1.0187	1.87978	11.0314	1.20207e-26	8.11328e-25	49.6602	UP
FN1	1.35602	7.3068	10.9731	2.12722e-26	1.40627e-24	49.0974	UP
GJB2	1.38916	3.23799	10.9466	2.75531e-26	1.79517e-24	48.8423	UP
CDO1	-1.08225	1.53669	-10.9339	3.11855e-26	2.02015e-24	48.7202	DOWN
DPT	-1.49317	4.07876	-10.82	9.41793e-26	5.86487e-24	47.6306	DOWN
SAA1	-2.07732	4.73401	-10.7571	1.72772e-25	1.04981e-23	47.0325	DOWN
INHBA	1.02456	2.93655	10.7358	2.12061e-25	1.28508e-23	46.8305	UP
ADAMTS1	-1.06277	2.91222	-10.7236	2.38316e-25	1.42126e-23	46.7155	DOWN
SAA2-SAA4	-1.26915	1.33005	-10.7176	2.52497e-25	1.49801e-23	46.6585	DOWN
C2orf40	-1.22571	1.33276	-10.6711	3.94279e-25	2.30319e-23	46.2192	DOWN
PPP1R1A	-1.29132	1.69365	-10.6711	3.94371e-25	2.30319e-23	46.219	DOWN
S100B	-1.48283	2.15732	-10.6214	6.34e-25	3.59102e-23	45.7511	DOWN
GYG2	-1.12809	2.40907	-10.2676	1.77095e-23	8.95124e-22	42.4704	DOWN
DUSP1	-1.18093	5.90204	-10.2506	2.07291e-23	1.03843e-21	42.3153	DOWN
NGFR	-1.04853	1.91715	-10.2406	2.27466e-23	1.13697e-21	42.2239	DOWN
MATN2	-1.10463	2.38391	-10.2136	2.92046e-23	1.45333e-21	41.9777	DOWN
SYNM	-1.38729	2.67745	-10.1941	3.49684e-23	1.73633e-21	41.8003	DOWN
CES1	-1.2287	1.96105	-10.0525	1.28459e-22	6.03304e-21	40.519	DOWN
JCHAIN	-1.87227	5.63247	-10.0008	2.05863e-22	9.47097e-21	40.0547	DOWN
RBP7	-1.08394	3.5721	-9.93177	3.85021e-22	1.73938e-20	39.4383	DOWN
SORBS1	-1.02496	2.64994	-9.90517	4.89714e-22	2.19475e-20	39.2015	DOWN
DGAT2	-1.06002	2.25308	-9.90287	4.9995e-22	2.23176e-20	39.1812	DOWN
TGFBR3	-1.12633	2.56389	-9.83604	9.12711e-22	3.9644e-20	38.5887	DOWN
HBB	-1.40456	2.53238	-9.78003	1.50769e-21	6.43711e-20	38.0947	DOWN
CCL19	-1.4888	3.33666	-9.67039	4.0012e-21	1.64597e-19	37.1343	DOWN
EGR1	-1.34907	5.81699	-9.66865	4.0631e-21	1.66839e-19	37.1192	DOWN
FOS	-1.40425	5.5727	-9.57186	9.547e-21	3.76255e-19	36.2787	DOWN
HBA2	-1.05396	1.37944	-9.51229	1.60947e-20	6.14952e-19	35.765	DOWN
SPP1	1.2977	5.71144	9.38652	4.80735e-20	1.75359e-18	34.6888	UP
NR4A1	-1.01398	2.86354	-9.3552	6.30144e-20	2.28015e-18	34.4227	DOWN
MME	-1.00722	1.9626	-9.33077	7.77907e-20	2.77914e-18	34.2156	DOWN
MAOA	-1.1437	2.15311	-9.30777	9.48131e-20	3.35011e-18	34.021	DOWN
LRRC15	1.24299	3.66901	9.29044	1.10032e-19	3.85279e-18	33.8746	UP
GPC3	-1.23757	2.77865	-9.23572	1.75786e-19	6.02242e-18	33.4141	DOWN
CNTFR	-1.02425	1.50396	-9.22341	1.95271e-19	6.64955e-18	33.3107	DOWN
COL17A1	-1.35707	2.23143	-9.22143	1.9859e-19	6.74218e-18	33.2942	DOWN
TOP2A	1.08134	4.01165	9.17274	3.00591e-19	9.99443e-18	32.8867	UP
SNCG	-1.27169	3.46094	-9.13807	4.03332e-19	1.33318e-17	32.5978	DOWN
IGHA2	-1.83534	5.62759	-9.1331	4.20673e-19	1.38847e-17	32.5564	DOWN
CX3CL1	-1.10577	3.3637	-9.09335	5.88628e-19	1.89834e-17	32.2262	DOWN
SAA2	-1.14017	1.66822	-9.08488	6.32161e-19	2.02714e-17	32.1561	DOWN
CRYAB	-1.43209	3.81445	-8.94348	2.06618e-18	6.20244e-17	30.9925	DOWN
SFRP1	-1.80958	3.8846	-8.94318	2.07125e-18	6.20906e-17	30.9901	DOWN
ID4	-1.15544	2.92726	-8.84529	4.66065e-18	1.35919e-16	30.1935	DOWN
RASD1	-1.03446	3.20784	-8.80689	6.39345e-18	1.82903e-16	29.8831	DOWN
KIT	-1.14831	2.61015	-8.7984	6.85517e-18	1.95615e-16	29.8146	DOWN
APOD	-1.63158	5.95262	-8.62116	2.90308e-17	7.83762e-16	28.3976	DOWN
OXTR	-1.13737	1.84437	-8.54718	5.26507e-17	1.39145e-15	27.8134	DOWN
THRSP	-1.31872	2.68714	-8.38754	1.87494e-16	4.59921e-15	26.5674	DOWN
PLA2G2A	-1.1765	1.83161	-8.3232	3.1108e-16	7.42868e-15	26.0708	DOWN
IGHA1	-1.64015	7.94738	-8.24415	5.76833e-16	1.32554e-14	25.4653	DOWN
KRT14	-1.79056	4.16215	-8.16232	1.08757e-15	2.40837e-14	24.8437	DOWN
CNN1	-1.01874	2.88233	-8.14021	1.28965e-15	2.82258e-14	24.6767	DOWN
COMP	1.26437	4.23077	8.13122	1.38205e-15	3.00729e-14	24.6089	UP
PIGR	-1.39394	2.27646	-7.94198	5.84168e-15	1.17579e-13	23.1967	DOWN
IGLV7-46	-1.15418	2.53632	-7.92094	6.84487e-15	1.35831e-13	23.0414	DOWN
IGLV7-43	-1.07644	2.37426	-7.9121	7.31546e-15	1.44407e-13	22.9763	DOWN
IGHV3-74	-1.25407	3.45717	-7.86474	1.04351e-14	2.00721e-13	22.6285	DOWN
IGHV3-72	-1.03914	2.28232	-7.77523	2.0318e-14	3.72684e-13	21.9762	DOWN
IGKV2-24	-1.15769	2.76721	-7.7395	2.64608e-14	4.75682e-13	21.7177	DOWN
MMP1	1.24447	2.26069	7.65626	4.87706e-14	8.48986e-13	21.1194	UP
IGHV3-49	-1.27079	3.12938	-7.53167	1.20523e-13	1.9731e-12	20.2345	DOWN
STAC2	-1.33616	2.29594	-7.44769	2.20202e-13	3.50813e-12	19.6453	DOWN
KRT5	-1.50571	4.00683	-7.09533	2.59217e-12	3.47416e-11	17.237	DOWN
IGKV1-17	-1.17951	3.34445	-6.96343	6.35375e-12	8.04677e-11	16.3624	DOWN
IGKV1-6	-1.10047	3.12416	-6.9507	6.92303e-12	8.70903e-11	16.2787	DOWN
IGLV4-69	-1.17875	3.17387	-6.89376	1.01428e-11	1.24605e-10	15.9064	DOWN
IGKV1-9	-1.16327	3.70359	-6.85566	1.30774e-11	1.57312e-10	15.6587	DOWN
IGKV1-27	-1.10227	3.06843	-6.78926	2.03029e-11	2.37267e-10	15.23	DOWN
IGLV2-8	-1.09025	3.30251	-6.77839	2.18099e-11	2.53564e-10	15.1603	DOWN
IGHV3-15	-1.23028	4.15267	-6.76279	2.41681e-11	2.79395e-10	15.0603	DOWN
IGKV1-16	-1.12049	3.37861	-6.71933	3.21357e-11	3.66247e-10	14.7827	DOWN
NKAIN1	1.06927	2.67738	6.66167	4.67841e-11	5.23142e-10	14.417	UP
IGLV2-11	-1.17832	4.22095	-6.59207	7.33433e-11	7.98733e-10	13.9794	DOWN
IGKV4-1	-1.29814	5.45051	-6.43891	1.94434e-10	1.98601e-09	13.0311	DOWN
ACTG2	-1.0302	2.82005	-6.41372	2.27814e-10	2.29781e-09	12.8771	DOWN
IGHV3-48	-1.00367	2.52337	-6.37293	2.94112e-10	2.91949e-09	12.6289	DOWN
IGLV3-10	-1.13628	3.12181	-6.36768	3.03915e-10	3.00855e-09	12.597	DOWN
MUCL1	-1.71862	3.90706	-6.36328	3.12361e-10	3.07895e-09	12.5704	DOWN
IGKC	-1.30343	7.48246	-6.34135	3.58066e-10	3.51104e-09	12.4377	DOWN
IGLC3	-1.24741	5.84419	-6.33829	3.64956e-10	3.57238e-09	12.4192	DOWN
KRT17	-1.31008	4.41364	-6.30539	4.47527e-10	4.29485e-09	12.221	DOWN
IGLV8-61	-1.11849	2.84836	-6.27882	5.27339e-10	4.99068e-09	12.0617	DOWN
IGHV4-59	-1.15655	3.96887	-6.27067	5.54481e-10	5.22444e-09	12.0129	DOWN
IGLV1-44	-1.17393	4.25968	-6.20252	8.41892e-10	7.72437e-09	11.6075	DOWN
IGKV3-11	-1.19044	5.27778	-6.15993	1.09076e-09	9.81992e-09	11.3562	DOWN
IGLC2	-1.19879	6.52381	-6.15234	1.14207e-09	1.02368e-08	11.3116	DOWN
IGLV1-51	-1.12391	4.62308	-6.1184	1.40191e-09	1.23353e-08	11.1127	DOWN
EEF1A2	1.17249	3.91895	6.09933	1.57242e-09	1.37438e-08	11.0014	UP
IGLV2-23	-1.15425	4.64795	-6.099	1.57554e-09	1.37611e-08	10.9995	DOWN
IGHM	-1.24121	5.33019	-6.06895	1.88664e-09	1.62516e-08	10.8247	DOWN
IGKV3-20	-1.21135	6.16304	-6.05926	1.99921e-09	1.71362e-08	10.7685	DOWN
IGLV2-14	-1.20551	5.31499	-5.99901	2.8611e-09	2.38704e-08	10.4211	DOWN
IGHV3-11	-1.07381	3.54849	-5.95073	3.80433e-09	3.10503e-08	10.145	DOWN
IGHV1-24	-1.00224	2.99083	-5.94227	3.99826e-09	3.25037e-08	10.0969	DOWN
FDCSP	-1.34127	2.71509	-5.91612	4.66085e-09	3.75651e-08	9.94835	DOWN
IGHV3-30	-1.06335	3.90364	-5.86353	6.3325e-09	4.96534e-08	9.65161	DOWN
IGHV3-23	-1.15775	5.14553	-5.83432	7.50026e-09	5.79234e-08	9.48781	DOWN
IGKV1-5	-1.15343	5.33233	-5.80285	8.99292e-09	6.86746e-08	9.31219	DOWN
IGLV1-40	-1.10965	4.86607	-5.76526	1.11568e-08	8.37436e-08	9.10363	DOWN
IGLV3-19	-1.14325	4.65715	-5.76229	1.13484e-08	8.50773e-08	9.08717	DOWN
IGKV3-15	-1.00192	4.04455	-5.73969	1.29106e-08	9.59591e-08	8.96245	DOWN
IGLV1-47	-1.06866	3.91633	-5.72771	1.38221e-08	1.02329e-07	8.8965	DOWN
IGHV5-51	-1.08424	4.54167	-5.59298	2.95081e-08	2.06906e-07	8.16375	DOWN
IGLV3-1	-1.05257	3.75857	-5.55731	3.59743e-08	2.48382e-07	7.97247	DOWN
IGLV6-57	-1.00174	3.35585	-5.54345	3.88431e-08	2.65909e-07	7.89842	DOWN
IGHV3-21	-1.04868	3.83571	-5.51801	4.46932e-08	3.02014e-07	7.76305	DOWN
IGHV1-2	-1.00791	3.39341	-5.40942	8.08347e-08	5.20347e-07	7.19164	DOWN
GABRP	-1.12359	2.96007	-5.39823	8.58729e-08	5.50437e-07	7.13337	DOWN
IGHV4-39	-1.05371	4.47693	-5.36941	1.00295e-07	6.35989e-07	6.9838	DOWN
IGLV3-25	-1.06102	4.39322	-5.36482	1.02801e-07	6.50787e-07	6.96002	DOWN
IGHV1-18	-1.06739	4.45085	-5.19302	2.55286e-07	1.51047e-06	6.08472	DOWN
IGLV3-21	-1.01	4.35211	-5.14711	3.24088e-07	1.88248e-06	5.85537	DOWN
LTF	-1.09502	5.18723	-4.53796	6.44043e-06	2.90431e-05	2.9951	DOWN

## Sheet: Table S5
Table S6: Prognostic genes of TNBC obtained by univariate Cox regression algorithm in this study
Gene_symbol	HR	HR.95L	HR.95H	pvalue
MEOX1	1.23469	1.08004	1.4115	0.00201795
ACKR1	1.14161	1.04208	1.25065	0.00443515
CCDC69	1.24327	1.09209	1.41538	0.00099606
IL33	1.17711	1.04821	1.32186	0.00585581
SELP	1.21716	1.04594	1.4164	0.011064
CAVIN2	1.23172	1.11753	1.35758	2.68778e-05
TSPAN7	1.236	1.07511	1.42096	0.00290381
SCARA5	1.27021	1.15061	1.40223	2.13152e-06
PDE2A	1.48716	1.28396	1.72251	1.19342e-07
S1PR1	1.23904	1.06602	1.44014	0.00521966
CD300LG	1.29176	1.16446	1.43298	1.32329e-06
MEOX2	1.37304	1.1898	1.58449	1.43819e-05
BTNL9	1.35672	1.21772	1.51158	3.1661e-08
TNXB	1.33699	1.18698	1.50595	1.72572e-06
ABCA8	1.39941	1.22543	1.59809	7.00303e-07
NPR1	1.37206	1.21783	1.54583	2.00249e-07
CCL21	1.12566	1.03526	1.22396	0.00558611
ENPP2	1.23337	1.09189	1.39318	0.000740515
ITM2A	1.18963	1.05092	1.34665	0.00604791
TMEM132C	1.41571	1.25294	1.59964	2.42918e-08
CHRDL1	1.21272	1.11884	1.31448	2.71248e-06
COL11A1	0.859002	0.784316	0.9408	0.00105695
HSPB6	1.23137	1.13486	1.33609	5.79873e-07
C7	1.1868	1.06456	1.32308	0.00201489
GPIHBP1	1.32572	1.17931	1.49031	2.3339e-06
PI16	1.2282	1.1267	1.33885	3.00301e-06
ITIH5	1.2931	1.1584	1.44347	4.6549e-06
ABI3BP	1.23979	1.06092	1.44882	0.00685373
MMRN1	1.39512	1.23375	1.5776	1.10091e-07
ADH1B	1.17715	1.09998	1.25975	2.4279e-06
KCNIP2	1.28387	1.17575	1.40192	2.58645e-08
VEGFD	1.38903	1.24754	1.54657	2.03417e-09
ITGA7	1.32336	1.18309	1.48026	9.53567e-07
AQP7	1.30243	1.18383	1.43291	5.81557e-08
CLDN5	1.32218	1.16323	1.50285	1.9223e-05
AL031316.1	1.32574	1.1783	1.49162	2.76383e-06
AQP1	1.24122	1.09079	1.41239	0.00104419
PLIN1	1.15867	1.08681	1.23529	6.53859e-06
CIDEC	1.17962	1.10341	1.2611	1.24745e-06
AOC3	1.26162	1.1481	1.38636	1.35961e-06
GPD1	1.17443	1.09768	1.25654	3.11606e-06
TRARG1	1.21037	1.12323	1.30426	5.48575e-07
PALMD	1.36016	1.18456	1.56179	1.29181e-05
CIDEA	1.25278	1.15024	1.36447	2.31288e-07
VWF	1.2962	1.12117	1.49855	0.000456046
PLIN4	1.15772	1.0854	1.23485	8.57768e-06
SEMA3G	1.22067	1.07208	1.38985	0.00260409
CLEC3B	1.27841	1.15986	1.40907	7.54513e-07
SLC19A3	1.30097	1.18491	1.4284	3.41252e-08
G0S2	1.20092	1.11258	1.29626	2.64082e-06
ACACB	1.34584	1.19653	1.51379	7.40734e-07
LIPE	1.23629	1.13633	1.34504	8.17838e-07
LEP	1.1871	1.11056	1.26892	4.56135e-07
PLAC9	1.30698	1.17071	1.45911	1.88468e-06
SVEP1	1.37387	1.20797	1.56256	1.3148e-06
CAV1	1.24592	1.11966	1.38641	5.5033e-05
ADIPOQ	1.15523	1.08204	1.23338	1.55537e-05
FAM107A	1.35202	1.20311	1.51936	4.06479e-07
LYVE1	1.35819	1.2378	1.49029	1.01405e-10
PPARG	1.29392	1.14291	1.46489	4.71167e-05
GSN	1.35244	1.17382	1.55825	2.94806e-05
FABP4	1.13252	1.06972	1.199	1.90374e-05
COL10A1	0.839451	0.773969	0.910472	2.40628e-05
FMO2	1.20331	1.08676	1.33235	0.000369852
ALDH1A1	1.23517	1.09263	1.3963	0.000735362
GPX3	1.28626	1.17822	1.40421	1.86698e-08
TXNIP	1.22281	1.04905	1.42536	0.0101024
LGALS12	1.30621	1.18715	1.43721	4.29776e-08
FHL1	1.23099	1.13539	1.33464	4.68994e-07
CD36	1.20571	1.11627	1.30233	1.96684e-06
PAMR1	1.35552	1.20308	1.52726	5.80593e-07
CFD	1.21169	1.113	1.31913	9.43783e-06
MMP11	0.842081	0.775688	0.914157	4.09641e-05
LINC01614	0.778037	0.685705	0.882802	9.86175e-05
MYH11	1.207	1.09265	1.33331	0.000211627
ZFP36	1.20309	1.06763	1.35573	0.00241538
CXCL2	1.20972	1.08524	1.34848	0.000589589
FOSB	1.18473	1.09593	1.28072	2.00478e-05
FOLR2	1.31924	1.15683	1.50445	3.57497e-05
MFAP4	1.18459	1.06755	1.31446	0.00141578
RBP4	1.16722	1.08987	1.25006	9.8773e-06
PDK4	1.16641	1.06272	1.28022	0.00119248
TGFBR2	1.26705	1.10215	1.45661	0.000877123
SOD3	1.22328	1.09707	1.36401	0.000286211
TMEM37	1.34925	1.19596	1.5222	1.1275e-06
HSPB7	1.29052	1.17354	1.41916	1.4335e-07
TNS1	1.27986	1.12814	1.45198	0.00012665
LPL	1.19228	1.10771	1.28332	2.80212e-06
TIMP4	1.24499	1.14482	1.35393	3.05392e-07
KLF4	1.34911	1.19102	1.52818	2.48979e-06
GPAM	1.29078	1.17208	1.42149	2.14852e-07
DEPP1	1.23098	1.08525	1.39627	0.0012264
IGFBP6	1.2769	1.13958	1.43078	2.54673e-05
MMP13	0.873236	0.781705	0.975486	0.0164273
PCOLCE2	1.28139	1.17276	1.40008	4.11784e-08
PLPP4	0.774356	0.663727	0.903425	0.00114921
FN1	0.829328	0.749459	0.917709	0.000292265
GJB2	0.778797	0.695871	0.871606	1.34788e-05
CDO1	1.24645	1.11111	1.39828	0.000172341
DPT	1.19866	1.09631	1.31055	6.90961e-05
SAA1	1.11505	1.04327	1.19176	0.00133738
INHBA	0.768542	0.664493	0.888883	0.000389664
ADAMTS1	1.27672	1.12728	1.44598	0.000119998
SAA2-SAA4	1.19735	1.09194	1.31293	0.000127851
C2orf40	1.13536	1.02966	1.25192	0.0108934
PPP1R1A	1.27324	1.15983	1.39773	3.86805e-07
S100B	1.15075	1.05509	1.25507	0.00151843
GYG2	1.30168	1.18188	1.43362	8.68647e-08
DUSP1	1.12787	1.0043	1.26666	0.0421159
NGFR	1.16533	1.03002	1.31843	0.0151174
MATN2	1.23137	1.10049	1.37781	0.000283196
SYNM	1.14948	1.05553	1.25179	0.00136319
CES1	1.19113	1.08394	1.30893	0.00027775
RBP7	1.25926	1.11018	1.42836	0.000335937
SORBS1	1.21317	1.08433	1.35732	0.000742716
DGAT2	1.34117	1.21068	1.48573	1.90103e-08
TGFBR3	1.16536	1.03956	1.30638	0.00864994
HBB	1.20229	1.10905	1.30337	7.71027e-06
CCL19	0.914356	0.838385	0.997212	0.0430681
EGR1	1.163	1.05624	1.28056	0.002115
FOS	1.09802	1.00266	1.20244	0.0436693
HBA2	1.25574	1.13709	1.38678	6.8955e-06
SPP1	0.86806	0.783279	0.962018	0.00696669
NR4A1	1.23054	1.10462	1.37081	0.000165535
MME	1.21551	1.0945	1.34991	0.000264854
MAOA	1.23518	1.117	1.36587	3.85194e-05
LRRC15	0.859562	0.777294	0.950537	0.00319581
GPC3	1.20635	1.09797	1.32544	9.38899e-05
CNTFR	1.22832	1.10303	1.36784	0.000179463
COL17A1	1.12133	1.02875	1.22224	0.00919575
TOP2A	0.796454	0.715006	0.887181	3.55225e-05
SNCG	1.18448	1.07676	1.30297	0.000500794
CX3CL1	1.19395	1.07694	1.32368	0.000755576
SAA2	1.15253	1.05775	1.25579	0.00118521
CRYAB	1.15442	1.06444	1.25201	0.000523959
SFRP1	1.09092	1.0214	1.16517	0.00959255
ID4	1.18232	1.07502	1.30033	0.000560021
RASD1	1.17552	1.04725	1.31951	0.00608598
KIT	1.14779	1.04753	1.25764	0.00311823
OXTR	1.16534	1.07046	1.26864	0.000413558
THRSP	1.1338	1.04461	1.23061	0.00266409
PLA2G2A	1.11048	1.02502	1.20306	0.010325
KRT14	1.08077	1.01285	1.15325	0.0189949
CNN1	1.18517	1.07374	1.30816	0.000745467
COMP	0.880859	0.808379	0.959838	0.00378418
STAC2	1.07362	1.002	1.15035	0.0437299
NKAIN1	0.82998	0.752862	0.914999	0.000180165
ACTG2	1.10071	1.01824	1.18986	0.0157367
MUCL1	1.06291	1.0128	1.11551	0.0132803
GABRP	1.06999	1.00472	1.1395	0.0351425
